# Supplementary material for: Anti-HIV-1 Effect of the Fluoroquinolone Enoxacin and Modulation of Pro-Viral hsa-miR-132 Processing in CEM-SS Cells
Source: Noncoding RNA. 2025 Jan 20;11(1):8. doi: 10.3390/ncrna11010008 (PMC11755467; doi:10.3390/ncrna11010008)
Supplement: Supplementary file 1 [file ncrna-11-00008-s001.zip]

Archive with 3 entries (3 files):
- Fig S1-5.ai
- Fig S1-5.pdf
- Tables.docx
